# Supplementary material for: RASSF1A hypermethylation in pretreatment serum DNA of neuroblastoma patients: a prognostic marker
Source: Br J Cancer. 2009 Jan 22;100(2):399–404. doi: 10.1038/sj.bjc.6604887 (PMC2634715; doi:10.1038/sj.bjc.6604887)
Supplement: Supplementary Table [file 6604887x1.xls]

## Sheet: Sheet1
Supplementary Data					RASSF1A methylation of serum DNA in neuroblastoma
Supplementary Table RASSF1A methylation status and outcome of the 68 neuroblastoma patients
No.	Age	Diagnosis	Gender	Stage	MYCN	RASSF1A		Outcome
	(months)				Amp	Tumor	Serum
1	1	NB	M	1	Y	M	M	Relapse: Alive
2	6	NB	M	1	N	M	U	Alive: NED
3	7	NB	M	1	N	M	U	Alive: NED
4	7	NB	F	1	N	M	U	Alive: NED
5	7	NB	F	1	N	M	U	Alive: NED
6	7	NB	M	1	N	M	U	Alive: NED
7	8	NB	F	1	N	M	U	Alive: NED
8	8	NB	F	1	N	M	U	Alive: NED
9	8	NB	M	1	N	M	U	Alive: NED
10	9	NB	F	1	N	M	U	Alive: NED
11	9	GNB	M	1	N	M	U	Alive: NED
12	9	GNB	M	1	N	M	U	Alive: NED
13	9	NB	F	1	N	U	U	Alive: NED
14	10	NB	M	1	N	M	U	Alive: NED
15	10	NB	F	1	Y	M	M	Alive: NED
16	11	NB	M	1	N	M	U	Alive: NED
17	11	NB	M	1	N	M	U	Alive: NED
18	11	NB	M	1	N	M	U	Alive: NED
19	11	NB	M	1	N	M	U	Relapse: Alive
20	12	NB	M	1	N	M	U	Alive: NED
21	15	NB	F	1	N	M	U	Alive: NED
22	19	NB	M	1	N	M	U	Alive: NED
23	21	NB	F	1	N	M	U	Alive: NED
24	34	NB	M	1	N	M	M	Alive: NED
25	6	NB	M	2	N	M	U	Alive: NED
26	6	NB	F	2	N	M	U	Alive: NED
27	6	NB	F	2	N	M	U	Alive: NED
28	7	NB	F	2	N	M	U	Alive: NED
29	7	GNB	F	2	N	U	U	Alive: NED
30	8	NB	F	2	N	M	U	Alive: NED
31	8	NB	M	2	N	M	U	Alive: NED
32	8	NB	M	2	N	M	U	Alive: NED
33	8	NB	M	2	N	M	U	Alive: NED
34	9	NB	F	2	N	M	U	Alive: NED
35	15	NB	M	2	N	M	U	Alive: NED
36	7	NB	F	4S	N	M	U	Alive: NED
37	8	NB	F	4S	N	M	U	Alive: NED
38	8	NB	M	4S	N	U	U	Alive: NED
39	8	NB	M	4S	N	M	U	Alive: NED
40	0	NB	F	3	N	M	U	Alive: NED
41	5	NB	M	3	N	M	U	Alive: NED
42	7	NB	M	3	N	M	U	Alive: NED
43	8	GNB	M	3	N	M	U	Alive: NED
44	8	NB	M	3	N	M	U	Alive: NED
45	11	NB	M	3	Y	M	M	DOD
46	12	NB	M	3	N	M	U	Alive: NED
47	22	NB	M	3	N	M	U	Alive: NED
48	31	GNB	M	3	N	M	M	DOD
49	35	NB	M	3	Y	M	M	Alive: NED
50	39	NB	F	3	N	U	U	Alive: NED
51	7	NB	M	4	N	M	M	Alive: NED
52	8	NB	M	4	N	M	M	Alive: NED
53	10	NB	M	4	N	M	U	Alive: NED
54	12	NB	M	4	Y	M	M	Alive: NED
55	14	NB	F	4	N	M	U	Alive: NED
56	15	NB	M	4	Y	M	M	Dead: CMV infection
57	19	NB	M	4	Y	M	M	DOD
58	26	NB	M	4	Y	M	M	DOD
59	40	NB	F	4	Y	M	M	Alive: NED
60	43	NB	M	4	Y	M	M	DOD
61	43	NB	F	4	N	M	U	Alive: NED
62	47	NB	F	4	N	M	U	Dead: Sepsis
63	49	NB	M	4	Y	M	M	DOD
64	50	NB	F	4	N	M	U	DOD
65	61	GNB	F	4	Y	M	M	DOD
66	64	GNB	F	4	N	M	U	DOD
67	64	NB	M	4	N	M	U	DOD
68	137	NB	F	4	N	M	M	DOD
NOTE: NB, neuroblastoma; GNB, ganglioneuroblastoma; M, male; F, female; N, no; Y, yes; M, methylated; U, unmethylated; MYCN Amp, MYCN amplification; NED, no evidence of disease; DOD, dead of disease; CMV, cytomegalo virus.
